# Supplementary material for: NF2 Alteration/22q Loss Is Associated with Recurrence in WHO Grade 1 Sphenoid Wing Meningiomas
Source: Cancers (Basel). 2022 Jun 29;14(13):3183. doi: 10.3390/cancers14133183 (PMC9265038; doi:10.3390/cancers14133183)
Supplement: Supplementary file 1 [file cancers-14-03183-s001.zip]

Archive with 2 entries (2 files):
- cancers-1733968 supplementary material updated.pdf
- supplementary_table S4.xlsx
