# Supplementary material for: NF2 Alteration/22q Loss Is Associated with Recurrence in WHO Grade 1 Sphenoid Wing Meningiomas
Source: Cancers (Basel). 2022 Jun 29;14(13):3183. doi: 10.3390/cancers14133183 (PMC9265038; doi:10.3390/cancers14133183)
Supplement: Supplementary file 1 [file cancers-14-03183-s001.zip › supplementary_table S4.xlsx]

## Sheet: supplementary table
ID	age	gender	genotype	NF2/22q loss group	MLPA	variant by sanger 1	exon	base	amino acid	mutation type	COSMIC	COSMIC ID	ClinVar	significance in ClinVar	dbSNP	rs in dbSNP	variant by sanger 2	exon	base	amino acid	hotspot
1	62	M	others	0	0	0	NA	NA	NA	NA	NA	NA	NA	NA	NA	NA	NA	NA	NA	NA	NA
2	30	F	AKT1	0	0	AKT1	exon2	c.49G>A	p.Glu17Lys	hotspot	NA	NA	NA	NA	NA	NA	NA	NA	NA	NA	NA
3	75	F	22q	1	22q loss	0	NA	NA	NA	NA	NA	NA	NA	NA	NA	NA	NA	NA	NA	NA	NA
4	63	F	NF2, 22q	1	22q loss	NF2	exon8	c.727_728insTT	p.Tyr244fs	frameshift	0	0	0	0	0	0	NA	NA	NA	NA	NA
5	76	F	KLF4	0	0	KLF4	exon3	c.1228A>C	p.Lys409Gln	hotspot	NA	NA	NA	NA	NA	NA	NA	NA	NA	NA	NA
6	44	M	NF2, 22q	1	22q loss	NF2	exon13	c.1408C>T	p.470Gln>*	nonsense	0	NA	0	0	0	0	NA	NA	NA	NA	NA
7	49	M	NF2, 22q	1	22q loss	NF2	exon2	c.179G>A	p.60Trp>*	nonsense	1(not clear)	COSV:58526523, COSM:6969237, FATHMM prediction:pathogenic)	0	0	0	0	NA	NA	NA	NA	NA
8	49	M	TRAF7	0	0	TRAF7	exon13	c.1165A>G	p.Lys389Glu	missense	1(meninges)	COSV:106058397, COSM:10074863, FATHMM prediction: pathogenic	0	0	0	0	NA	NA	NA	NA	NA
9	52	M	AKT1/TRAF7	0	0	TRAF7	exon13	c.1163G>T	p.Cys388Phe	missense	1(meninges)	COSV:104397350, COSM:9270024, FATHMM prediction: pathogenic	0	0	0	0	AKT1	exon2	c.49G>A	p.Glu17Lys	hotspot
10	55	M	22q	1	22q loss	0	NA	NA	NA	NA	NA	NA	NA	NA	NA	NA	NA	NA	NA	NA	NA
11	57	F	22q	1	22q loss	0	NA	NA	NA	NA	NA	NA	NA	NA	NA	NA	NA	NA	NA	NA	NA
12	44	F	others	0	0	0	NA	NA	NA	NA	NA	NA	NA	NA	NA	NA	NA	NA	NA	NA	NA
13	54	M	KLF4	0	0	KLF4	exon3	c.1228A>C	p.Lys409Gln	hotspot	NA	NA	NA	NA	NA	NA	NA	NA	NA	NA	NA
14	48	F	AKT1/TRAF7	0	0	TRAF7	exon13	c.1193C>G	p.Pro398Arg	missense	1(peritonium)	COSV:58219586, COSM:7339136, FATHMM prediction:pathogenic	0	0	0	0	AKT1	exon2	c.49G>A	p.Glu17Lys	hotspot
15	52	F	NF2, 22q	1	22q loss	NF2	exon5	c.499G>T	p.Glu167*	nonsense	1(meninges)	COSV:104404721, COSM:9271416, FATHMM prediction:pathogenic	0	0	0	0	TERTp	promoter	250C>T	NA	hotspot
16	54	F	POLR2A	0	0	POLR2A	exon8	c.1207C>A	p.Gln403Lys	hotspot	NA	NA	NA	NA	NA	NA	NA	NA	NA	NA	NA
17	27	M	NF2, 22q	1	22q loss	NF2	exon1 frame shift	c.100_101insG	p.Glu34fs	frameshift	0	0	0	0	0	0	NA	NA	NA	NA	NA
18	74	F	22q	1	22q loss	0	NA	NA	NA	NA	NA	NA	NA	NA	NA	NA	NA	NA	NA	NA	NA
19	62	F	others	0	0	0	NA	NA	NA	NA	NA	NA	NA	NA	NA	NA	NA	NA	NA	NA	NA
20	62	F	AKT1/TRAF7	0	0	TRAF7	exon20	c.1982T>G	p.Val661Gly	Missense	1(soft tissue)	COSV:58217435, COSM:6914158, FATHMM prediction:pathogenic	0	0	0	0	AKT1	exon2	c.49G>A	p.Glu17Lys	hotspot
21	73	F	others	0	0	0	NA	NA	NA	NA	NA	NA	NA	NA	NA	NA	NA	NA	NA	NA	NA
22	74	M	others	0	0	0	NA	NA	NA	NA	NA	NA	NA	NA	NA	NA	NA	NA	NA	NA	NA
23	56	F	NF2	1	NF2 exon9 deletion	0	NA	NA	NA	NA	NA	NA	NA	NA	NA	NA	NA	NA	NA	NA	NA
24	53	F	NF2	1	0	NF2	exon11	c.1084C>T	p.Gln362*	nonsense	1(meninges, peritoneum, thyroid, soft tissue, central nrvous system)	COSV58519698:, COSM:22250, FATHMM prediction:pathogenic	0	0	1	74315498	NA	NA	NA	NA	NA
25	70	F	others	0	0	0	NA	NA	NA	NA	NA	NA	NA	NA	NA	NA	NA	NA	NA	NA	NA
26	47	M	22q	1	22q loss	0	NA	NA	NA	NA	NA	NA	NA	NA	NA	NA	NA	NA	NA	NA	NA
27	59	F	AKT1/TRAF7	0	0	TRAF7	exon18	c.1688A>G	p.Tyr563Cys	Missense	1(meninges)	COSV:58214142, COSM:1578116, FATHMM prediction: pathogenic	0	0	0	0	AKT1	exon2	c.49G>A	p.Glu17Lys	hotspot
28	40	F	AKT1	0	0	AKT1	exon2	c.49G>A	p.Glu17Lys	hotspot	NA	NA	NA	NA	NA	NA	NA	NA	NA	NA	NA
29	67	F	AKT1/TRAF7	0	0	TRAF7	exon13	c.1164C>G	p.Cys388Trp	Missense	0	0	0	0	0	0	AKT1	exon2	c.49G>A	p.Glu17Lys	hotspot
30	54	M	AKT1/TRAF7	0	0	TRAF7	exon13	c.1193C>G	p.Pro398Arg	Missense	1(peritonium)	COSV:58219586, COSM:7339136, FATHMM prediction:pathogenic	0	0	0	0	AKT1	exon2	c.49G>A	p.Glu17Lys	hotspot
31	75	F	AKT1/TRAF7	0	0	TRAF7	intron12	c.1135+1G>A	NA	Splice site	0	0	0	0	0	0	AKT1	exon2	c.49G>A	p.Glu17Lys	hotspot
32	57	M	NF2, 22q	1	22q loss	NF2	Exon8	c.691G>A	p.Glu231Lys	missense	0	0	0	0	0	0	NA	NA	NA	NA	NA
33	64	F	AKT1/TRAF7	0	0	TRAF7	exon13	c.1172C>T	p.T391I	Missense	1(meninges)	COSV:58215421, COSM:1582913, FATHMM prediction: pathogenic	0	0	0	0	AKT1	exon2	c.49G>A	p.Glu17Lys	hotspot
34	78	F	AKT1/TRAF7	0	0	TRAF7	exon14	c.1328 T>C	p.Leu443Pro	Missense	0	0	0	0	0	0	AKT1	exon2	c.49G>A	p.Glu17Lys	hotspot
35	39	F	NF2, 22q	1	22q loss	NF2	Exon10	c.891delC	p.Gln298fs	frameshift	0	0	0	0	0	0	NA	NA	NA	NA	NA
36	64	F	AKT1	0	0	AKT1	exon2	c.49G>A	p.Glu17Lys	hotspot	NA	NA	NA	NA	NA	NA	NA	NA	NA	NA	NA
37	64	F	22q	1	22q loss	0	NA	NA	NA	NA	NA	NA	NA	NA	NA	NA	NA	NA	NA	NA	NA
38	70	F	NF2, 22q	1	22q loss	NF2	Exon13	c.1372del	p.Leu458fs	frameshift	0	0	0	0	0	0	NA	NA	NA	NA	NA
39	51	M	others	0	0	0	NA	NA	NA	NA	NA	NA	NA	NA	NA	NA	NA	NA	NA	NA	NA
40	74	M	others	0	0	0	NA	NA	NA	NA	NA	NA	NA	NA	NA	NA	NA	NA	NA	NA	NA
41	58	F	others	0	0	0	NA	NA	NA	NA	NA	NA	NA	NA	NA	NA	NA	NA	NA	NA	NA
42	34	M	others	0	0	0	NA	NA	NA	NA	NA	NA	NA	NA	NA	NA	NA	NA	NA	NA	NA
43	46	F	NF2	1	NF2 exon1 deletion	0	NA	NA	NA	NA	NA	NA	NA	NA	NA	NA	NA	NA	NA	NA	NA
44	60	F	22q	1	22q loss	0	NA	NA	NA	NA	NA	NA	NA	NA	NA	NA	NA	NA	NA	NA	NA
45	53	F	TRAF7	0	0	TRAF7	exon18	c.1679-80GC>AT	p.Gly560Asp	Missense	0	0	0	0	0	0	NA	NA	NA	NA	NA
46	46	F	others	0	0	0	NA	NA	NA	NA	NA	NA	NA	NA	NA	NA	NA	NA	NA	NA	NA
47	57	F	others	0	0	0	NA	NA	NA	NA	NA	NA	NA	NA	NA	NA	NA	NA	NA	NA	NA
